# Supplementary material for: A Novel Microbial Dysbiosis Index and Intestinal Microbiota-Associated Markers as Tools of Precision Medicine in Inflammatory Bowel Disease Paediatric Patients
Source: Int J Mol Sci. 2024 Sep 5;25(17):9618. doi: 10.3390/ijms25179618 (PMC11395508; doi:10.3390/ijms25179618)
Supplement: Supplementary file 1 [file ijms-25-09618-s001.zip]

Archive with 1 entries (1 files):
- ijms-3170139-supplementary.pdf
